# Supplementary material for: Influence of factor XIII activity on post-operative transfusion in congenital cardiac surgery—A retrospective analysis
Source: PLoS One. 2018 Jul 10;13(7):e0199240. doi: 10.1371/journal.pone.0199240 (PMC6038983; doi:10.1371/journal.pone.0199240)
Supplement: S1 Table — # Livanova Munich, Germany; 1 Fresenius Kabi Deutschland GmbH, Langenhagen, Germany; 2 Ratiopharm GmBH, Ulm, Germany; 3 Roche, Grenzach- Whylen, Germany; 4 Verla-Pharm, Tutzing, Germany; 5 Serag-Wiessner, Naila, Germany; 6 Rotexmedica, Trittau, Germany; 7 CSL Behring, Hattersheim am Main, Germany; 8 prepared by the pharmacy of the university hospital Erlangen, Germany. (XLSX) [file pone.0199240.s001.xlsx]

## Sheet: Priming
	Table S1 Priming
		median (range)	Flow Range	Jonosteril® 1	Volulyte ® 6% 1	Heparin sodium 2	Konakion® 3	Magnesiocard® 10% 4	Mannitol 20% 5	Sodium bicarbonate 8.4% 5	Vitamin C 6	Humanalbumin 20% 7	Tranexamic acid 8	Red blood cells	Fresh frozen plasma
			(ml)	(ml)	(ml)	IU	(mg)	(ml)	(ml)	(ml)	(mg)	(ml)	(mg)	(ml)	(ml)
		EVO# (n=23)	1000 - 7000	750 (280 - 750)	500 (280 - 500)	5000 (2000 - 5000)			250 (100 - 250)				2000 (200 - 2000)
		body weight (kg) 48 (28.5 - 73)
		D100# (n=15)	0 - 700	60 (50 - 100)		600 (500 - 1000)	10 (10 - 10)	2 (1 - 3)	11 (6 - 17)	5 (2 - 5)	250 (250 - 250)		70 (40 - 90)	100 (100 - 120)	30 (30 - 30)
		body weight (kg) 3.5 (2.3 - 4.6)
		D101# (n=37)	0 - 2500	180 (100 - 750)		1500 (1000 - 5000)	10 (10 - 10)	5 (0 - 11)	27 (15 - 75)	10 (5 - 20)	250 (250 - 250)	100 (100 - 100)	180 (100 - 500)	150 (100 - 220)	50 (30 - 50)
		body weight (kg) 9.2 (5.1 - 26)
