# Supplementary material for: Influence of factor XIII activity on post-operative transfusion in congenital cardiac surgery—A retrospective analysis
Source: PLoS One. 2018 Jul 10;13(7):e0199240. doi: 10.1371/journal.pone.0199240 (PMC6038983; doi:10.1371/journal.pone.0199240)
Supplement: S2 Table — # includes PRBC, platelets, FFP, PCC and fibrinogen. Abbreviations: PRBC = packed red blood cells, FFP = fresh frozen plasma, HES = hydroxyethyl starch, preOP = pre-operatively, postop = post-operatively. (XLSX) [file pone.0199240.s002.xlsx]

## Sheet: Tabelle1
	Supplementary Table S2) Overview of pre- and postoperative prevalence of cyanosis.
			Transfusion (n=51)#	PRBC (n=36)	Platelets (n=13)	FFP (n=42)	HES 6% (n=27)
		Cyanosis preOP
		no (73.68%, n=56)	43.42% (n=33)	26.32% (n=20)	10.53% (n=8)	38.16% (n=29)	22.37% (n=17)
		yes (26.32%, n=20)	23.68% (n=18)	21.05% (n=16)	6.58% (n=5)	17.11% (n=13)	13.16% (n=10)
		Cyanosis postOP
		no (88.16%, n=67)	55.26% (n=42)	35.53% (n=27)	14.47% (n=11)	46.05% (n=35)	31.58% (n=24)
		yes (11.84%, n=9)	11.84% (n=9)	11.84% (n=9)	2.63% (n=2)	9.21% (n=7)	3.95% (n=3)
