# Supplementary material for: Influence of factor XIII activity on post-operative transfusion in congenital cardiac surgery—A retrospective analysis
Source: PLoS One. 2018 Jul 10;13(7):e0199240. doi: 10.1371/journal.pone.0199240 (PMC6038983; doi:10.1371/journal.pone.0199240)
Supplement: S1 Appendix — (XLSX) [file pone.0199240.s005.xlsx]

## Sheet: Daten_Gerinnung_26062018
	ID	Age (days)	Age (years, LMS)	Sex	Body weight (kg)	Body weight (SDS)	Re-operation	Cyanosis (yes=1/no=0)		Pre-operative laboratory test results				RACHS-1 category	Aristotele Score	Duration of CPB (min)	Cross clamp time (min)	Duration of stay post-operatively (h)	Total duration of stay (h)	Post-operative transfusion requirements											Post-operative laboratory test results				Chest tube loss 48h post-operatively		Cardiopulmonary bypass: Priming
								pre-operatively	post-operatively	Hemoglobin (g/dl)	Platelet count (n x103/μl)	Prothrombin time ratio (%)	FXIII activity (%)							PRBC total (ml)	PRBC relative (ml/kg)	Platelets total (ml)	Platelets relative (ml/kg)	FFP total (ml)	FFP relative (ml/kg)	HES 6% (130/04) total (ml)	HES 6% (130/04) relative (ml/kg)	PCC (yes=1/no=0)	Fibrinogen (yes=1/no=0)	ATIII (yes=1/no=0)	Hemoglobin (g/dl)	Platelet count (n x103/μl)	Prothrombin time ratio (%)	FXIII activity (%)	total (ml)	relative (ml/kg)	Oxygenator model	Jonosteril (ml)	Volulyte 6% (ml)	Heparin sodium (IU)	Konakion (mg)	Magnesiocard 10% (ml)	Manitol 20% (ml)	Sodium bicarbonate 8.4% (ml)	Vitamin C (mg)	Humanalbumin 20% (ml)	Tranexamic acid (mg)	PRBC (ml)	FFP (ml)
	2	6	0.083	female	5.8	3.19591	no	1	1	19.2	204	69	72	3	6.8	64	5	233	374	330	56.8966	0	0	2200	379.31	0	0	0	0	1	84.38	106.37	114.49	126.39	1962	338.276	D100	50		500	10	2	12	5	250		76	120	30
	39	5111	14.25	female	42.15	-1.51898	yes	0	0	13.7	245	93	44	3	8	105	49	165	168	660	15.6584	200	4.74496	660	15.6584	750	17.7936	1	0	0	78.1	81.22	65.59	175	1785	42.3488	EVO	750	500	5000			250				2000
	43	5839	16.25	female	73	1.48275	yes	0	0	13.4	199	77	119	3	8.5	330	241	66	66	330	4.52055	0	0	0	0	500	6.84932	0	0	0					1472	20.1644	EVO	750	500	5000			250				2000
	37	6066	16.917	male	60.65	-0.775866	no	0	0	14.9	171	96	59	3	8.8	206	163	47	52	330	5.44106	0	0	220	3.62737	950	15.6636	0	0	0	61.07	86.55	82.29	106.78	1169	19.2745	EVO	750	500	5000			250				1000
	46	6126	17.083	female	53.25	-0.66373	no	1	0	13	178	94	63	3	8	241	53	160	165	250	4.69484	0	0	0	0	1500	28.169	0	0	0	73.85	84.83	85.11	144.44	880	16.5258	EVO	750	500	5000			250				2000
	32	5564	15.5	male	48.8	-1.48783	yes	0	0	16.1	259	81	69	3	10.3	240	162	42	42	0	0	0	0	0	0	0	0	0	0	0	72.67	112.74	174.07	155.07	750	15.3689	EVO	750	500	5000			250				1000
	1	5689	15.833	male	51.9	-1.29688	no	0	0	15.9	259	88	97	1	5	87	34	16	16	0	0	0	0	440	8.47784	1000	19.2678	1	1	0	79.87	72.97	61.36	78.35	747	14.3931	EVO	750	500	5000			250				2000
	12	5902	16.417	male	73	0.633007	no	0	0	15.4	204	80	81	3	9.5	195	95	41	47	0	0	0	0	0	0	400	5.47945	0	0	0	58.44	78.92	140	106.17	743	10.1781	EVO	750	500	5000			250				2000
	6	4484	12.5	male	35	-1.17388	yes	0	0	13	319	91	88	3	7.5	106		66	71	0	0	0	0	0	0	0	0	0	0	0	73.85	86.52	94.51	121.59	719	20.5429	EVO	750	500	5000			250				700
	67	1347	3.75	female	15.5	-0.159009	yes	0	0	12.1	119	77	76	3	12.5	61	73	39	43	0	0	0	0	293	18.9032	0	0	0	0	0	121.49	166.39	107.79	102.63	709	45.7419	D101	250		2500	10	8	47	20	250	100	310
	25	2333	6.5	female	19	-1.16546	yes	1	0	15.7	267	77	116	3	7	220	160	244	238	250	13.1579	0	0	350	18.4211	250	13.1579	0	0	0	75.16	91.01	89.61	101.72	630	33.1579	D101	250		5000	10	9	57	10	250	100	380	150
	68	4073	11.333	female	37.3	-0.269744	no	1	0	14.5	387	99	96	3	10	224	141	65	69	0	0	0	0	0	0	0	0	0	0	0	75.17	102.33	66.67	94.79	623	16.7024	EVO	280	280	2200						100	740
	35	49	0.167	female	3.35	-2.19081	no	1	0	13.2	322	74	69	4	11	232	141	217	217	330	98.5075	0	0	525	156.716	0	0	0	0	1	88.64	96.58	174.32	131.88	468	139.701	D100	100		1000	10	2	10	5	250		70	100	30
	76	136	0.417	male	5.16	-2.2204	no	0	0	11.6	432	107	94	3	7.8	135	54	186	332	0	0	0	0	0	0	160	31.0078	0	0	0	101.72	52.08	60.75	96.81	463	89.7287	D101	120		1200	10	3	17	10	250		110	150	50
	50	67	0.25	female	3.55	-2.65145	no	0	0	11	495	95	72	4	12.5	293	135	328	333	40	11.2676	0	0	130	36.6197	150	42.2535	0	0	0	112.73	65.05	110.53	115.28	449	126.479	D100	50		500	10	2	11	5	250		70	100	30
	42	782	2.25	female	10.8	-1.1395	yes	1	0	13.3	342	77	68	2	9	245	142	62	70	100	9.25926	150	13.8889	0	0	150	13.8889	0	0	0	78.2	74.27	85.71	126.47	433	40.0926	D101	150	0	1500	10	5	32	10	250		220	150	50
	47	3476	9.667	male	28	-0.963928	yes	0	0	14.4	328	90	73	6	9.5	139	73	20	25	0	0	0	0	220	7.85714	0	0	0	0	0	96.53	55.79	78.89	109.59	419	14.9643	EVO	750	500	5000			250				2000	500
	58	144	0.417	female	5.54	-1.30493	no	0	0	12.8	519	89	78	2	7.5	222	141	49	54	80	14.4404	35	6.31769	50	9.02527	0	0	1	0	0	78.91	38.92	70.79	93.59	409	73.8267	D101	120		1200	10	3	17	10	250		110	150	50
	15	4295	12	male	31.1	-1.54695	no	0	0	14.2	186	95	75	3	8	179	114	47	33	0	0	0	0	0	0	250	8.03859	0	0	0	68.31	59.68	55.79		384	12.3473	EVO	500		2000	0	15	100	20	500	100	600	0	0
	9	306	0.917	male	7.14	-2.28596	no	0	0	12.8	306	96	98	3	7.5	195	87	182	187	330	46.2185	0	0	30	4.20168	245	34.3137	0	0	0	92.19	74.51	92.71	105.1	370	51.8207	D101	150		1500	10	0	21	10	250		140	150	50
	48	606	1.75	male	9.6	-1.73955	yes	1	1	16.2	365	109	73	4	7	177	58	45	50	330	34.375	0	0	220	22.9167	100	10.4167	0	0	0	85.8	102.19	68.81	121.92	355	36.9792	D101	150		1500	10	5	29	10	250		190	150	50
	60	3874	10.833	female	25.8	-2.01589	no	0	0	12.6	230	93	71	2	6	191	126	19	24	0	0	0	0	0	0	200	7.75194	0	0	0	83.33	70.43	79.57	101.41	335	12.9845	D101	300		2000	10	7	75	10	250	100	500
	55	4609	12.833	male	45.6	-0.0597492	no	0	0	15.7	238	88	107	2	6	169	101	21	25	0	0	0	0	220	4.82456	0	0	0	0	0	66.88	54.2	61.36	57.01	317	6.95175	EVO	750	500	5000			250				2000
	51	173	0.5	male	5.53	-2.2998	no	0	0	12	206	93	74	2	6	173	110	69	73	80	14.4665	75	13.5624	100	18.0832	0	0	0	0	0	72.5	97.09	49.46	100	303	54.792	D101	120		1200	10	3	17	10	250		110	150	50
	22	5617	15.667	female	58.9	0.215466	yes	0	0	13.6	244	90	57	3	8	194	122	19	21	0	0	0	0	0	0	0	0	0	0	0	66.18	82.79	80	107.02	277	4.70289	EVO	750	500	5000			250				2000
	70	578	1.667	female	10.4	-0.605246	no	0	0	13.8	299	98	76	2	7.5	142	78	67	73	0	0	0	0	220	21.1538	0	0	0	0	0	93.48	80.94	103.06	128.95	256	24.6154	D101	750		1500	10	6	32	10	250		210	150	50
	30	140	0.417	male	5.57	-1.7823	no	0	0	13.1	359	75	62	2	6	143	91	45	47	100	17.9533	100	17.9533	60	10.772	0	0	0	1	0	82.44	31.75			254	45.6014	D101	150		1500	10	3	17	10	250		110	150	40
	16	134	0.417	male	5.8	-1.53966	no	0	0	12.1	320	67	90	2	6	170	86	91	93	110	18.9655	0	0	120	20.6897	0	0	0	0	0	90.08	77.81	61.19	72.22	244	42.069	D101	190		1900	10	6	17	10	250		115	150	50
	31	5433	15.167	male	49	-1.24149	yes	0	0	15.5	215	90	95	3	8	76		18	25	0	0	0	0	0	0	500	10.2041	0	0	0	82.58	78.6	68.89	60	237	4.83673	EVO	500	500	5000							2000
	4	88	0.25	male	6.3	0.409731	no	1	1	16.1	114	95	65	2	7	121	23	44	112	40	6.34921	0	0	320	50.7937	0	0	1	1	0	77.02	124.56	45.26	109.23	235	37.3016	D101	100		1000	10	3	19	10	250		130	150	50
	36	12	0.083	male	2.77	-2.36272	no	1	0	17.2	257	62	72	4	11	245	138	426	622	0	0	0	0	55	19.8556	0	0	0	0	0	91.28	78.99	190.32	130.56	234	84.4765	D100	50		500	10	2	9	5	250		60	120	30
	64	3212	9	male	22.3	-2.20652	no	0	0	12.2	244	83	93	2	6	144	94	27	29	0	0	200	8.96861	220	9.86547	0	0	0	0	0	72.95	68.44	65.06	63.44	230	10.3139	D101	500		5000	10	11	66	20	250	100	440
	71	118	0.333	female	4.5	-2.008	no	0	0	11.8	397	71	91	3	6	46		69	70	50	11.1111	0	0	0	0	0	0	0	0	0	113.56	68.77	123.94	96.7	215	47.7778	D100	60		600	10	3	14	5	250		90	100	30
	33	4370	12.167	male	47.6	0.542265	no	0	0	13.2	244	84	84	3	10.3	235	157	20	24	0	0	0	0	0	0	0	0	0	0	0	81.82	58.2	109.52	111.9	211	4.43277	EVO	750	500	5000			250				200
	5	1388	3.917	female	15.65	-0.260277	no	0	0	12	238	86	81	1	3	73	23	19	24	20	1.27796	0	0	0	0	0	0	0	0	0	96.67	54.62	60.47	79.01	201	12.8435	D101	300		2000	10	8	48	20	250		360	100	50
	56	431	1.25	female	9.1	-0.827401	no	0	0	10.7	357	93	88	3	7	112	45	39	46	330	36.2637	0	0	220	24.1758	0	0	0	0	0	108.41	76.19	90.32	98.86	198	21.7582	D101	150		1500	10	5	27	10	250		180	150	50
	49	116	0.25	male	3.95	-2.41849	no	1	0	10.9	394	71	141	4	12	143	73	189	192	0	0	57	14.4304	50	12.6582	40	10.1266	0	0	0	103.67	57.87	107.04	54.61	195	49.3671	D100	50		500	10	2	13	5	250		85	100	30
	57	1181	3.333	male	13	-1.23097	yes	1	1	17.1	246	96	83	3	7	108	54	70	72	250	19.2308	0	0	0	0	600	46.1538	0	0	0	71.35	87.8	80.21	91.57	193	14.8462	D101	360		2000	10	7	40	20	250	100	260
	34	78	0.25	female	4	-2.00877	yes	1	1	14.1	478	96	156	2	6.5	64	25	303	379	40	10	0	0	15	3.75	0	0	0	0	0	79.43	81.59	62.5	78.21	192	48	D100	60		600	10	2	12	5	250		80	100	30
	53	5714	15.917	male	43	-2.70532	yes	0	0	13.3	189	66	59	3	8	104		20	21	0	0	0	0	0	0	500	11.6279	0	0	0	69.17	76.72	136.36	123.73	188	4.37209	EVO	750	500	5000			250				2000
	73	7	0.083	male	3.83	-0.70305	no	0	0	15	213	76	42	4	10.8	258	160	166	293	77	20.1044	0	0	111	28.9817	40	10.4439	0	0	1	94	135.68	134.21	164.29	188	49.0862	D100	60		600	10	2	12	5	250		80	100	30
	21	831	2.333	female	11.5	-0.758149	no	0	0	13.2	223	89	64	2	4	164	105	20	24	180	15.6522	0	0	600	52.1739	0	0	0	0	0	74.24	90.58	58.43	84.38	186	16.1739	D101	200		4000	10	6	38	10	250	100	240
	66	2264	6.333	male	20.3	-0.725401	yes	0	0	14.7	256	86	87	3	8	158		37	44	250	12.3153	0	0	287	14.1379	0	0	0	0	0	67.35	88.67	69.77	72.41	176	8.66995	D101	200		2000	10	10	60	10	250	100	400
	14	3002	8.417	male	22.4	-1.68255	yes	0	0	12.5	170	92	92	3	8	101	39	21	26	0	0	0	0	0	0	0	0	0	0	0	84	97.65	100	123.91	173	7.72321	D101	500		5000	10	11	66	10	250	100	440
	54	5324	14.833	female	48.3	-0.881213	no	0	0	12.7	294	87	87	1	3	67	27	40	46	0	0	0	0	0	0	500	10.352	0	0	0	76.38	85.03	63.22	73.56	170	3.51967	EVO	750	500	5000			250				1000
	69	294	0.833	male	8	-1.25702	no	0	0	11.8	255	106	77	3	9	167	112	92	96	95	11.875	0	0	8	1	0	0	0	0	0	98.31	73.33	89.62	102.6	167	20.875	D101	100		1000	10	4	24	5	250		160	100	30
	44	124	0.417	male	5.9	-1.43483	no	0	0	10.5	370	69	65	2	6	126	80	40	44	0	0	0	0	0	0	0	0	0	0	0	116.19	31.89		116.92	165	27.9661	D101	200		1500	10	6	18	10	250		120	150	50
	28	3519	9.833	female	41	1.03331	no	0	0	14.7	306	95	112	1	3	68	24	23	24	0	0	0	0	125	3.04878	0	0	0	0	0	72.79	92.48	70.53	76.79	158	3.85366	EVO	500	500	5000			100				800
	59	114	0.333	male	5.13	-1.70456	yes	1	1	16.2	346	74	101	2	7	73		91	92	405	78.9474	200	38.9864	220	42.885	0	0	0	0	0	73.46	74.57	97.3	93.07	157	30.6043	D101	150		1500	10	3	15	10	250		100	150	50
	65	3569	10	male	49.55	1.76378	yes	0	0	14.7	305	72	99	2	6	131	20	19	23	0	0	0	0	0	0	0	0	0	0	0	74.15	55.74	81.94	79.8	155	3.12815	EVO	750	500	5000			250				1000
	72	1802	5.083	male	20.95	0.532568	no	1	0	14.1	368	87	59	1	3	50	21	22	22	0	0	0	0	0	0	0	0	0	0	0	85.82	73.1	80.46	84.75	153	7.3031	D101	180		2000	10	11	63	20	250	100	420
	19	357	1	female	7.52	-1.68219	no	0	0	11.1	417	86	113	1	3	52	29	25	27	0	0	0	0	0	0	0	0	0	0	0					137	18.2181	D101	180		1800	10	4	22	10	250		150	150	50
	45	149	0.417	male	5.18	-2.19885	yes	1	1	14.6	257	73	76	2	7	85		25	26	75	14.4788	7	1.35135	220	42.471	0	0	0	0	0	88.36	77.43	100	115.79	136	26.2548	D101	150		1500	10	3	16	10	250		104	150	50
	61	354	1	female	8.9	-0.422918	no	0	0	10.8	309	109	79	1	3.8	66	28	23	25	0	0	0	0	45	5.05618	0	0	0	0	0	116.67	56.96	66.06	75.95	131	14.7191	D101	150		1500	10	5	27	10	250		180	150	50
	11	5664	15.75	female	44.5	-1.78452	no	0	0	13.9	241	88	92	3	7	113	68	22	25	0	0	0	0	220	4.94382	0	0	0	0	0	78.42	92.12	87.5	89.13	129	2.89888	EVO	750	500	5000			250				2000
	75	4772	13.333	male	39.9	-1.05882	no	0	0	14	216	92	77	3	9.5	152	108	46	49	0	0	0	0	0	0	0	0	0	0	0	67.86	68.06	88.04	79.22	121	3.03258	EVO	750	500	5000			250				800
	13	10	0.083	female	3.1	-1.68678	no	1	0	15.8	564	115	61	3	10	166	87	67	300	200	64.5161	0	0	240	77.4194	60	19.3548	0	0	0	74.68	73.58	119.13	132.79	118	38.0645	D100	50		500	10	2	10	2	250		70	100	30
	52	5470	15.25	male	62.4	0.119097	no	0	0	15.5	253	86	105	2	5	101	50	22	22	0	0	0	0	0	0	500	8.01282	0	0	0	80.65	67.98	63.95	73.33	118	1.89103	EVO	750	500	2000			250				2000
	24	1866	5.25	male	17.3	-1.01603	no	0	0	12.3	235	78	81	1	3	63	25	22	21	0	0	0	0	0	0	0	0	0	0	0	82.11	79.15	85.9	120.99	110	6.35838	D101	300		3000	10	9	54	10	250	100	360
	63	2934	8.167	male	20.95	-2.00235	yes	0	0	14.5	260	92	90	2	6	103		15	21	0	0	0	0	0	0	0	0	0	0	0	66.21	72.69	85.87	80	107	5.1074	D101	340		3400	10	10	63	10	250	100	420
	62	160	0.5	male	5.68	-2.14434	no	0	0	11.2	465	78	79	3	12	87	33	49	50	0	0	0	0	0	0	0	0	0	0	0	130.36	52.69	84.62	96.2	106	18.662	D101	100		1000	10	3	15	10	250		100	150	50
	74	3	0.083	female	3.24	-1.43689	no	1	0	16.7	227	85	62	2	6.5	79	38	95	169	40	12.3457	50	15.4321	0	0	90	27.7778	0	0	0	101.8	78.41	71.76	133.87	106	32.716	D100	50		500	10	2	17	5	250		70	100	30
	41	478	1.333	female	8.95	-1.12757	no	0	0	7.5	328	83	59	3	9	181	120	20	20	0	0	120	13.4078	130	14.5251	100	11.1732	0	0	0	141.33	50.91	91.57	127.12	100	11.1732	D101	100		1000	10	5	27	10	250		180	220	50
	27	277	0.833	male	9.8	0.241656	no	0	0	11.4	395	99	120	3	8	143	20	42	45	16	1.63265	0	0	16	1.63265	0	0	0	0	0	106.14	46.84			99	10.102
	38	6	0.083	male	5.62	2.21666	no	1	1	14.6	122	46	47	6	14.5	327	100	426	524	330	58.7189	0	0	73	12.9893	20	3.55872	0	0	0	86.3	260.66	293.48	195.74	89	15.8363	D100	50		500	10	1	6	5	250		40	100	30
	8	139	0.417	female	4.63	-2.41938	no	0	0	11.9	417	88	107	2	7.5	143	71	46	48	0	0	0	0	50	10.7991	0	0	0	0	0					88	19.0065	D100	100		1000	10	2	13	5	250		90	100	30
	20	49	0.167	female	3.44	-2.04961	no	0	0	12.8	357	86	51	3	12	116	52	427	524	75	21.8023	0	0	30	8.72093	40	11.6279	0	0	0	81.25	95.24	94.19	127.45	84	24.4186	D100	100		1000	10	2	11	5	250		70	100	30
	17	9	0.083	female	2.83	-2.16741	no	1	0	16	328	125	69	3	10	205	122	140	362	50	17.6678	0	0	90	31.8021	60	21.2014	0	0	1	75	98.17			65	22.9682	D100	60		600	10	1	9	5	250		58	100	30
	23	1146	3.25	female	13.6	-0.593561	no	0	0	12.6	293	83	107	2	6	122	80	21	25	0	0	0	0	0	0	0	0	0	0	0	109.52	59.39	81.93	77.57	58	4.26471	D101	200		2000	10	7	40	20	250		270	150	50
	26	44	0.167	male	4.16	-1.32346	yes	1	1	12.7	333	108	149	3	6.8	66		94	96	50	12.0192	0	0	0	0	0	0	0	0	0			123.44		58	13.9423	D101	150		1500	10	3	18	10	250		120	150	50
	3	98	0.333	female	3.29	-3.64608	no	0	0	12.3	445	92	95	2	6	156	83	166	169	80	24.3161	0	0	220	66.8693	0	0	0	0	0	84.55	74.16	63.04	64.21	53	16.1094	D100	100		1000	10	2	9	5	250		70	100	30
	7	285	0.833	female	6.45	-2.25707	no	0	0	12.5	356	101	74	3	9	168	106	46	47	0	0	50	7.75194	0	0	0	0	0	0	0	104	68.54	62.38	70.27	38	5.89147	D101	150		1500	10	3	20	10	250		130	150	50
	29	824	2.333	female	11.8	-0.557566	no	0	0	12.2	325	93	98	4	7	151	99	17	18	40	3.38983	100	8.47458	65	5.50847	0	0	0	0	0	99.18	93.85	109.68	108.16	28	2.37288	D101	500		5000	10	6	36	7	250	100	240	100
	40	1273	3.583	female	16.3	0.385031	no	0	0	13	185	87	92	1	3	48	22	23	24	0	0	0	0	0	0	0	0	0	0	0	91.54	129.19	70.11	60.87	24	1.47239	D101	200		2000	10	8	49	20	250	100	330	100
	10	695	2	female	9.2	-2.05986	no	0	0	9.8	261	97	73	2	6	144	99	23	25	0	0	0	0	20	2.17391	0	0	0	0	0	106.12	36.78	84.54	76.71	20	2.17391	D101	150		1500	10	4	24	10	250		160	150	50
	18	4776	13.333	male	51	0.138541	no	0	0	13.7	232	104	53	2	7.5	61		39	46	0	0	0	0	0	0	0	0	0	0	0	81.02	94.4	76.92	83.02	0		EVO	750	500	5000			250				1000
[truncated: 2 more columns]
